# Supplementary material for: Spatiotemporal heterogeneity of bicycle ridership based on GTWR model
Source: PLoS One. 2025 Apr 28;20(4):e0320186. doi: 10.1371/journal.pone.0320186 (PMC12036921; doi:10.1371/journal.pone.0320186)
Supplement: S1 Dataset — All these data are provided by the Xianyang Planning and Design Institute, which endows them with authority and reliability. Among them, the residents’ cycling intention data originates from the residents’ travel behavior survey carried out in the urban comprehensive transportation planning project commissioned by the Xianyang Municipal Government to the Xianyang Planning and Design Institute. The survey was comprehensively conducted in Xianyang from June 10th to 20th, 2022, and finally, 22,616 pieces of cycling data were successfully collected. During the data collection stage, we employed a strict and scientific sampling method, taking fully into account various characteristics of residents such as different ages, genders, occupations, and residential areas, striving to ensure that the sample has wide representativeness and can accurately reflect the actual situation of the residents in Xianyang. The survey content is meticulous and comprehensive, covering gender, age, income level, the ownership status of cars and bicycles, cycling departure time, the cycling departure location marked by latitude and longitude, cycling arrival time, as well as the corresponding latitude and longitude of the arrival location. It is particularly important to note that, in order to ensure the standardization of the research and the rights and interests of the participants, on the front page of the questionnaire, we elaborated on the research purpose in detail and obtained the written informed consent of the participants to participate in this academic research. For underage participants, they were only allowed to answer the questionnaire after obtaining the written informed consent of their parents or guardians. In terms of data quality control, we have adopted rigorous measures. We have carried out multiple rounds of data cleaning and verification on the collected data. Through strict data screening criteria, we have eliminated the obviously incorrect and abnormal data records, mak [file pone.0320186.s001.csv]

GIS_ID	Population	Area	B-Land	S-Land	POI-U	POI-N	Road	Park	Isolation	Intersection	Station	Hos-R	School-R	gender		age					profession
														male	female	��18	18-35	36-45	46-60	��60	Civil servants	Employee	Unemployed persons	retiree	Students
1	0.00	128.10	1.52	1.01	1.23	0.101485229	0	0	0	0	0	0	0.780655606	0.45	0.56	0.12	0.59	0.29	0.01	0.01	0.34	0.42	0.12	0.01	0.12
2	0.69	85.65	12.30	1.40	1.51	1.015708079	41.4615259	0	0	4.669922203	0	0	0	0.45	0.56	0.12	0.59	0.29	0.01	0.01	0.34	0.42	0.12	0.01	0.12
3	0.81	70.64	0.00	9.12	0.90	0.325574812	46.36159901	0	14.63025205	11.32434127	0	0	0	0.47	0.53	0.15	0.56	0.15	0.19	0.36	0.53	0.42	0.44	0.18	0.15
4	0.00	45.02	9.30	0.00	1.33	0.310949786	40.88767249	0	0	0	0	0	0	0.45	0.56	0.12	0.59	0.29	0.01	0.01	0.34	0.42	0.12	0.01	0.12
5	0.30	244.23	1.56	33.65	1.70	0.4995238	9.385246834	1.546498453	2.720294477	4.503903113	0	0	0	0.47	0.53	0.23	0.24	0.26	0.23	0.68	0.39	0.15	0.12	0.18	0.23
6	0.00	34.24	4.55	23.46	1.51	1.080559291	232.0975249	0	0	11.68172207	0	0	0	0.43	0.57	0.23	0.24	0.26	0.23	1.00	0.32	0.18	0.12	0.24	0.14
7	3.70	11.88	0.00	1.66	1.35	1.936547787	235.8299425	377.4855042	0	0	0	0	0	0.45	0.55	0.11	0.52	0.30	0.45	0.23	0.39	0.32	0.16	0.23	0.11
8	0.79	45.32	1.78	1.42	1.62	1.103193649	56.47162	28.02550202	55.88968499	13.23832378	2.206387297	2.206387297	4.412774595	0.49	0.51	0.16	0.35	0.23	0.70	0.19	0.37	0.16	0.12	0.19	0.16
9	1.22	109.88	15.36	3.26	1.51	1.538103107	34.44106381	3.771760717	0	6.370841271	0.910120182	0.910120182	6.370841271	0.49	0.51	0.19	0.23	0.33	0.17	0.75	0.25	0.29	0.28	0.60	0.21
10	2.21	21.30	4.42	14.52	1.73	2.863718575	230.3225309	157.6085418	0	9.389241228	23.47310307	23.47310307	0	0.50	0.50	0.65	0.28	0.22	0.34	0.13	0.15	0.35	0.20	0.24	0.65
11	0.00	99.91	9.52	0.74	1.35	0.240225256	14.76572387	0	8.58685408	3.002815703	3.002815703	3.002815703	0	0.44	0.56	0.13	0.46	0.95	0.95	0.22	0.39	0.16	0.79	0.24	0.14
12	0.14	79.00	1.48	6.21	1.03	0.177225991	48.96830928	19.50051413	8.721449326	20.25439894	0	0	0	0.55	0.45	0.10	0.27	0.45	0.18	0.01	0.10	0.45	0.36	0.01	0.10
13	1.69	40.78	3.10	1.85	1.58	1.789902373	106.2464665	11.86150197	0	7.355763178	14.71152636	14.71152636	2.451921059	0.45	0.56	0.23	0.32	0.19	0.12	0.17	0.17	0.32	0.58	0.25	0.23
14	0.62	33.93	0.00	53.19	0.72	0.854669062	109.2620503	78.40899421	39.95345087	2.947134697	5.894269394	5.894269394	32.41848167	0.52	0.48	0.14	0.43	0.33	0.01	0.95	0.29	0.24	0.24	0.95	0.14
15	0.51	104.31	2.09	4.86	1.86	0.431400921	7.804638275	0	0	0.958668714	0	0	0	0.54	0.47	0.12	0.45	0.12	0.33	0.01	0.43	0.35	0.12	0.01	0.12
16	6.31	15.68	8.77	5.49	1.72	3.187954876	439.7901401	413.7246397	178.7326206	38.25545851	0	0	0	0.46	0.54	0.19	0.13	0.13	0.32	0.32	0.65	0.33	0.54	0.45	0.19
17	1.58	73.59	12.45	8.11	1.96	1.372468152	33.9811754	13.84211633	0	2.717758717	2.717758717	2.717758717	12.22991423	0.54	0.47	0.12	0.30	0.40	0.13	0.78	0.17	0.59	0.47	0.73	0.13
18	4.48	23.69	4.62	1.89	1.39	2.744349385	154.0517715	106.7690749	82.37148595	25.33245586	4.222075976	4.222075976	16.8883039	0.49	0.52	0.11	0.50	0.15	0.16	0.84	0.15	0.43	0.20	0.11	0.11
19	0.00	17.71	0.00	0.00	0.00	0	0	0	0	0	0	0	0	0.49	0.52	0.11	0.50	0.15	0.16	0.84	0.15	0.43	0.20	0.11	0.11
20	3.17	30.88	0.00	0.22	1.77	1.036110803	99.39317156	101.9242285	0	22.66492382	0	0	12.95138504	0.49	0.51	0.18	0.17	0.32	0.17	0.15	0.27	0.36	0.71	0.16	0.19
21	3.05	22.93	0.01	6.23	1.65	1.570216088	46.70476304	75.52287681	0	4.361711356	0	0	0	0.56	0.44	0.14	0.17	0.27	0.20	0.21	0.17	0.36	0.86	0.24	0.14
22	4.78	19.24	1.31	2.36	1.58	1.76726341	198.9886181	178.5738631	11.02937903	0	5.197833559	5.197833559	0	0.43	0.57	0.65	0.32	0.34	0.98	0.22	0.33	0.27	0.13	0.18	0.87
23	0.00	87.62	2.82	34.08	0.77	0.29673722	21.4413313	0.422967471	0	1.141297	0	0	0	0.54	0.47	0.12	0.30	0.40	0.13	0.78	0.17	0.59	0.47	0.73	0.13
24	6.87	9.46	6.49	3.82	1.37	3.172344111	393.7056341	301.9502319	372.7260678	31.72344111	0	0	0	0.52	0.48	0.19	0.27	0.25	0.15	0.15	0.67	0.37	0.29	0.13	0.20
25	1.63	48.97	15.62	5.72	1.74	1.041349054	18.94039177	0	0	0	0	0	0	0.44	0.56	0.13	0.46	0.95	0.95	0.22	0.39	0.16	0.79	0.24	0.14
26	0.60	75.48	6.93	2.34	1.43	0.556403296	38.35625589	3.939227204	0	2.649539507	0	0	0	0.47	0.54	0.12	0.16	0.22	0.45	0.61	0.35	0.29	0.18	0.61	0.12
27	0.76	183.68	9.85	11.22	1.40	1.001766977	14.48244756	0	8.900969682	5.444385747	1.633315724	1.633315724	0	0.46	0.54	0.63	0.16	0.14	0.23	0.43	0.23	0.22	0.38	0.46	0.89
28	2.08	29.87	7.29	6.55	1.37	0.736475307	166.0340489	40.33733236	0	30.12853527	13.39046012	13.39046012	0	0.52	0.48	0.16	0.18	0.36	0.19	0.16	0.16	0.29	0.29	0.97	0.16
29	3.37	20.76	11.79	7.78	1.70	3.468298983	251.6652532	144.4950257	265.4037906	19.26832768	0	0	0	0.48	0.52	0.65	0.22	0.22	0.33	0.17	0.28	0.39	0.65	0.20	0.65
30	2.50	21.97	1.35	32.46	1.48	1.820279122	191.2022843	129.4903049	0	13.65209341	0	0	13.65209341	0.50	0.50	0.15	0.67	0.27	0.37	0.15	0.43	0.13	0.15	0.13	0.15
31	0.98	71.23	4.21	7.46	1.55	0.673876983	51.55483592	7.559263117	8.556074735	14.03910381	0	0	0	0.46	0.54	0.13	0.36	0.20	0.20	0.11	0.20	0.33	0.19	0.14	0.14
32	5.56	21.75	5.94	0.46	1.49	0.735540375	171.7981617	98.96744162	108.0573729	32.17989141	0	0	4.597127344	0.52	0.48	0.52	0.57	0.16	0.14	0.78	0.11	0.41	0.32	0.11	0.63
33	0.65	107.85	7.95	5.48	1.92	1.214669392	18.62290719	12.77863642	0	1.854457087	0	0	0	0.55	0.45	0.68	0.18	0.12	0.42	0.25	0.26	0.25	0.12	0.31	0.68
34	8.26	5.69	7.26	7.46	1.63	2.108015255	423.9004809	1076.99973	0	0	0	0	0	0.47	0.59	0.14	0.34	0.22	0.15	0.15	0.32	0.36	0.68	0.15	0.15
35	0.00	5.02	0.00	23.61	0.96	1.791163414	408.3850755	1377.401287	0	0	0	0	0	0.46	0.54	0.18	0.32	0.22	0.22	0.73	0.22	0.20	0.27	0.15	0.18
36	0.53	32.33	9.80	18.93	1.92	1.299189218	128.87776	72.72311386	23.27225615	21.65315364	0	0	0	0.49	0.59	0.72	0.23	0.16	0.47	0.72	0.16	0.58	0.72	0.88	0.15
37	2.10	28.63	12.51	42.48	1.68	1.047944474	50.54206953	0	0	0	0	0	6.986296492	0.43	0.57	0.75	0.94	0.11	0.36	0.36	0.57	0.32	0.28	0.34	0.94
38	0.22	75.67	12.52	2.64	1.21	0.581480914	35.27470753	0	31.23031472	6.60773766	1.321547532	1.321547532	0	0.57	0.43	0.01	0.43	0.29	0.29	0.01	0.29	0.57	0.01	0.01	0.14
39	2.95	27.11	14.39	25.70	1.84	1.733744772	288.7974518	86.98413896	62.64675261	62.7099173	22.13291199	22.13291199	0	0.45	0.55	0.10	0.15	0.34	0.18	0.24	0.13	0.33	0.20	0.25	0.10
40	6.93	8.23	6.95	50.00	1.27	1.094177732	927.0185644	153.6952153	0	24.31506071	12.15753035	12.15753035	0	0.40	0.60	0.86	0.26	0.20	0.40	0.57	0.17	0.46	0.14	0.11	0.11
41	1.53	77.05	14.93	2.51	1.33	0.454258119	13.90918043	0	6.73701467	0	0	0	0	0.50	0.50	0.14	0.28	0.26	0.14	0.18	0.19	0.34	0.16	0.15	0.15
42	0.06	54.08	3.70	3.31	1.36	0.443798653	32.93148411	0	0	1.849161055	0	0	0	0.55	0.45	0.68	0.18	0.12	0.42	0.25	0.26	0.25	0.12	0.31	0.68
43	3.90	15.14	13.59	14.33	1.85	2.840264979	286.7281739	185.1677455	126.8343177	0	39.63160436	39.63160436	13.21053479	0.43	0.57	0.13	0.15	0.28	0.28	0.17	0.85	0.43	0.13	0.23	0.13
44	4.11	21.42	2.11	33.53	1.74	1.5409083	306.0257944	110.6019679	0	51.36360999	0	0	0	0.51	0.49	0.89	0.40	0.28	0.19	0.44	0.37	0.22	0.31	0.11	0.89
45	2.29	22.25	26.48	3.11	1.38	0.988925434	0	0	0	0	0	0	0	0.53	0.48	0.14	0.39	0.20	0.16	0.12	0.16	0.29	0.29	0.98	0.16
46	4.61	11.27	20.62	22.13	1.79	2.307007875	550.9936571	417.0088065	0	35.49242885	53.23864327	53.23864327	0	0.45	0.55	0.15	0.36	0.24	1.00	0.15	0.15	0.42	0.12	0.15	0.15
47	2.05	12.71	14.74	13.26	1.24	1.57388528	533.8091201	65.16020255	390.1769275	70.82483761	0	0	0	0.50	0.50	0.01	0.01	0.74	0.27	0.01	0.50	0.46	0.38	0.01	0.01
48	0.65	109.32	13.38	7.10	1.40	0.274425003	24.57635969	5.117111086	0	2.74425003	0	0	3.65900004	0.49	0.51	0.88	0.48	0.23	0.13	0.88	0.24	0.44	0.16	0.29	0.13
49	1.70	12.32	0.00	52.75	1.09	0.811531617	459.0410215	0	0	32.46126467	0	0	0	0.48	0.52	0.95	0.43	0.29	0.19	0.01	0.67	0.48	0.48	0.48	0.19
50	0.00	1.81	0.00	0.06	0.56	2.208887268	2690.389184	0	0	0	0	0	0	0.46	0.54	0.07	0.01	0.47	0.24	0.21	0.15	0.15	0.01	0.62	0.77
51	0.97	71.05	2.98	22.82	1.67	0.211124785	23.87474596	0	0	0	0	0	0	0.47	0.53	0.10	0.25	0.18	0.30	0.17	0.33	0.28	0.67	0.22	0.10
52	0.00	5.15	56.91	0.00	1.32	5.823582506	1023.009257	726.4997197	1453.24993	0	0	0	0	0.44	0.57	0.12	0.27	0.24	0.24	0.12	0.34	0.29	0.49	0.20	0.12
53	1.47	12.28	9.40	52.28	1.94	1.710541462	831.4062762	92.26494044	0	105.8906619	0	0	32.58174213	0.35	0.65	0.13	0.23	0.97	0.42	0.13	0.23	0.23	0.23	0.13	0.19
54	1.57	26.81	17.64	25.92	1.88	3.953443676	190.4041949	148.9746134	0	22.37798307	3.729663845	3.729663845	18.64831922	0.48	0.52	0.14	0.44	0.26	0.17	0.01	0.37	0.45	0.34	0.11	0.14
55	0.90	71.38	2.96	10.69	1.96	0.546339824	46.0292333	6.351773097	0	5.603485377	1.400871344	1.400871344	9.806099409	0.53	0.47	0.47	0.46	0.36	0.19	0.78	0.38	0.40	0.16	0.31	0.47
56	1.86	153.93	4.39	8.44	2.01	0.558694962	14.08983659	1.105274841	3.965079576	3.897871827	0.649645305	0.649645305	0	0.46	0.54	0.77	0.46	0.17	0.15	0.13	0.14	0.49	0.14	0.15	0.85
57	0.94	3.20	5.97	13.73	0.82	5.001131452	1895.923539	0	0	0	0	0	0	0.51	0.49	0.98	0.29	0.73	0.37	0.18	0.18	0.29	0.15	0.27	0.12
58	11.37	5.02	0.00	1.00	0.00	0.19939222	919.2649032	0	0	0	0	0	0	0.49	0.59	0.53	0.12	0.63	0.19	0.01	0.68	0.22	0.18	0.36	0.53
59	6.39	19.26	21.79	31.03	1.85	3.167477883	119.5108058	161.4266409	0	15.57776008	5.192586693	5.192586693	20.77034677	0.50	0.50	0.14	0.15	0.23	0.30	0.20	0.22	0.33	0.73	0.24	0.15
60	0.76	66.99	3.93	66.34	1.89	1.283767002	80.06886569	38.95747097	3.935837655	32.84055122	8.956513968	8.956513968	7.46376164	0.46	0.54	0.38	0.58	0.14	0.77	0.17	0.24	0.38	0.15	0.18	0.46
61	2.19	7.78	17.39	1.99	1.44	2.314531284	1249.518975	0	0	51.43402852	38.57552139	38.57552139	25.71701426	0.57	0.43	0.22	0.46	0.17	0.15	0.20	0.19	0.41	0.27	0.20	0.22
62	2.33	26.17	8.31	5.63	1.76	2.751058487	210.4064916	75.63614334	108.073985	34.38823109	0	0	15.28365826	0.48	0.52	0.82	0.18	0.19	0.34	0.21	0.19	0.35	0.15	0.22	0.82
63	4.69	14.08	8.80	5.42	1.75	0.709977288	120.1730211	0	99.04990002	21.29931863	0	0	0	0.48	0.52	0.16	0.24	0.40	0.20	0.01	0.56	0.16	0.80	0.40	0.16
64	5.79	14.85	8.57	28.18	1.41	2.087913745	695.5545277	67.06956944	0	74.0872619	6.735205628	6.735205628	0	0.43	0.57	0.19	0.19	0.23	0.33	0.57	0.16	0.33	0.23	0.50	0.22
65	10.64	5.64	12.25	24.49	1.57	4.43368748	368.7624329	0	0	0	0	0	0	0.51	0.49	0.67	0.11	0.22	0.33	0.27	0.11	0.31	0.31	0.20	0.67
66	20.74	2.84	0.83	0.00	1.10	1.054734078	1978.523203	0	0	0	0	0	0	0.49	0.58	0.12	0.15	0.32	0.36	0.12	0.29	0.47	0.58	0.12	0.14
67	0.00	71.03	15.23	7.28	0.64	0.084475563	59.00041547	5.227290586	0	16.89511259	0	0	0	0.50	0.50	0.83	0.42	0.25	0.13	0.13	0.33	0.33	0.28	0.42	0.83
68	0.97	32.93	6.97	50.11	1.77	2.945534935	78.02715495	94.04831871	50.05041318	0	3.036633954	3.036633954	0	0.52	0.48	0.80	0.14	0.14	0.14	0.50	0.60	0.20	0.10	0.56	0.80
69	13.35	11.98	8.63	7.57	1.79	2.169572528	126.5702963	260.2907006	0	0	8.344509725	8.344509725	0	0.45	0.55	0.43	0.35	0.14	0.39	0.15	0.14	0.34	0.26	0.19	0.79
70	0.55	61.36	1.80	23.09	1.41	0.211878812	32.88793824	0	0	1.629837016	0	0	0	0.55	0.45	0.20	0.43	0.18	0.15	0.50	0.25	0.35	0.20	0.01	0.20
71	0.00	8.15	32.82	0.00	1.49	1.839796814	691.5715633	260.0049346	665.4761634	36.79593628	0	0	0	0.49	0.58	0.12	0.15	0.32	0.36	0.12	0.29	0.47	0.58	0.12	0.14
72	6.82	7.63	31.21	5.90	1.10	4.456377364	252.2852405	0	252.6060735	0	0	0	0	0.45	0.55	0.96	0.22	0.16	0.49	0.42	0.42	0.57	0.82	0.16	0.22
73	4.52	19.49	11.28	14.39	1.36	1.129007629	159.8164426	34.36332619	0	0	0	0	0	0.44	0.56	0.28	0.42	0.22	0.44	0.83	0.22	0.35	0.13	0.69	0.24
74	3.21	11.85	30.65	39.14	1.70	3.712619523	531.1030879	367.6068075	374.416887	33.75108657	0	0	8.437771642	0.50	0.50	0.13	0.25	0.38	0.25	0.01	0.13	0.50	0.13	0.13	0.13
75	8.24	10.56	8.15	6.10	1.88	3.97833425	605.4527869	0	0	28.41667322	0	0	0	0.45	0.55	0.25	0.10	0.75	0.33	0.48	0.25	0.13	0.83	0.01	0.25
76	1.62	8.66	4.83	21.84	1.49	3.349564878	980.5219355	149.8335439	0	46.20089487	0	0	0	0.50	0.60	1.00	0.23	0.23	0.45	0.50	0.23	1.00	0.45	0.14	1.00
77	3.06	9.81	14.52	45.34	1.70	3.364787002	661.5592599	329.1598382	194.6988767	40.78529699	0	0	0	0.44	0.56	0.63	0.19	0.13	0.25	0.38	0.01	0.38	0.13	0.31	0.19
78	7.83	7.16	92.35	0.84	1.45	13.55643577	465.9548342	0	466.3981722	0	0	0	0	0.57	0.43	0.86	0.31	0.26	0.24	0.13	0.22	0.52	0.52	0.13	0.13
79	15.07	3.65	76.61	2.25	1.25	18.63788119	543.8132932	0	3422.468892	0	0	0	0	0.51	0.49	0.18	0.18	0.25	0.33	0.13	0.41	0.28	0.51	0.77	0.18
80	5.66	15.36	20.09	6.58	1.68	6.249246095	593.1538057	483.4020562	116.0712026	71.60594483	13.0192627	13.0192627	19.52889405	0.56	0.49	0.92	0.40	0.17	0.27	0.14	0.32	0.26	0.13	0.20	0.11
81	1.39	31.66	6.01	2.36	1.77	0.537024039	134.1218546	59.72356092	5.636859905	34.74861431	3.158964937	3.158964937	0	0.50	0.50	0.38	0.54	0.15	0.24	0.38	0.44	0.44	0.13	0.19	0.38
82	0.00	1.83	21.77	63.36	1.70	5.470488992	5293.032082	0	0	0	0	0	0	0.47	0.53	0.11	0.33	0.19	0.24	0.13	0.16	0.46	0.56	0.21	0.11
83	3.98	16.06	24.56	3.35	1.47	2.116506618	0	36.17136727	0	0	0	0	0	0.46	0.54	0.13	0.30	0.22	0.26	0.93	0.25	0.33	0.17	0.13	0.13
84	0.00	2.27	14.74	7.34	1.07	3.527678182	0	1388.280558	0	0	0	0	0	0.40	0.60	0.13	0.40	0.13	0.27	0.67	0.20	0.43	0.17	0.67	0.13
85	2.40	23.29	4.13	17.48	1.74	4.079436098	429.7420715	280.4689782	182.7466177	42.94143261	0	0	30.05900283	0.46	0.54	0.24	0.24	0.22	0.35	0.19	0.26	0.43	0.19	0.93	0.24
86	1.47	2.71	0.35	0.00	1.04	2.947859217	0	0	0	0	0	0	0	0.47	0.53	0.13	0.13	0.20	0.40	0.13	0.27	0.40	0.01	0.20	0.13
87	19.00	6.63	0.00	2.01	1.69	1.95997466	0	0	0	0	0	0	0	0.47	0.53	0.11	0.33	0.19	0.24	0.13	0.16	0.46	0.56	0.21	0.11
88	0.00	73.25	13.89	15.84	1.23	0.39592998	44.32976781	4.242600584	0	9.55693054	0	0	10.92220633	0.50	0.50	0.83	0.42	0.25	0.13	0.13	0.33	0.33	0.28	0.42	0.83
89	0.09	66.39	0.12	13.01	0.67	0.07531765	36.6162398	0	0	1.506353001	0	0	0	0.55	0.45	0.20	0.43	0.18	0.15	0.50	0.25	0.35	0.20	0.01	0.20
90	0.00	6.02	23.44	55.35	1.38	2.326779978	347.2741124	0	682.6453314	0	0	0	116.3389989	0.46	0.54	0.13	0.46	0.25	0.12	0.40	0.17	0.58	0.40	0.80	0.13
91	4.17	14.86	14.80	5.27	1.80	4.306992206	587.7769404	186.7289462	147.8820811	80.75610386	40.37805193	40.37805193	47.10772725	0.50	0.50	0.53	0.29	0.34	0.29	0.26	0.29	0.39	0.13	0.13	0.53
92	1.70	4.11	10.57	0.00	1.70	8.514178476	2588.673894	1327.752708	922.212215	72.97867265	0	0	0	0.71	0.29	0.14	0.01	0.29	0.57	0.01	0.14	0.57	0.14	0.01	0.14
93	0.73	5.49	19.47	8.89	0.92	2.916087805	1322.817424	70.25142786	216.4300007	54.67664635	0	0	0	0.50	0.50	0.01	0.50	0.01	0.50	0.01	0.71	0.01	0.01	0.13	0.14
94	6.26	4.48	0.00	0.00	1.49	1.787511011	0	0	0	0	0	0	0	0.40	0.60	0.13	0.40	0.13	0.27	0.67	0.20	0.43	0.17	0.67	0.13
95	1.57	49.53	25.02	5.37	1.89	0.847975658	25.438035	47.783327	25.50080331	0	2.018989663	2.018989663	0	0.52	0.48	0.16	0.20	0.20	0.44	0.01	0.24	0.52	0.01	0.80	0.16
96	0.00	3.27	23.19	0.00	1.47	3.361616411	1402.229137	0	1397.09872	0	0	0	0	0.46	0.54	0.13	0.46	0.25	0.12	0.40	0.17	0.58	0.40	0.80	0.13
97	0.56	42.65	11.52	12.01	1.66	0.492386964	67.11526905	17.10553833	0	0	0	0	0	0.50	0.50	0.83	0.42	0.25	0.13	0.13	0.33	0.33	0.28	0.42	0.83
98	0.19	10.79	17.33	0.00	1.10	1.48309556	0	0	0	0	0	0	0	0.50	0.50	0.01	0.01	0.01	0.50	0.50	0.12	0.24	0.12	0.45	0.07
99	2.76	11.60	0.00	18.26	1.22	0.862390845	87.95541273	208.0309347	323.0662973	0	0	0	0	0.44	0.56	0.94	0.47	0.94	0.63	0.28	0.19	0.46	0.94	0.22	0.94
100	0.51	3.89	0.00	0.00	0.50	1.286233108	1216.63842	0	0	0	0	0	0	0.46	0.54	0.01	0.13	0.65	0.23	0.01	0.31	0.64	0.83	0.01	0.01
101	5.86	18.25	16.38	4.29	1.81	1.808470049	33.24172457	0	0	0	0	0	0	0.46	0.54	0.13	0.46	0.25	0.12	0.40	0.17	0.58	0.40	0.80	0.13
102	5.62	9.61	20.43	0.23	1.31	2.809105231	0	0	0	0	52.02046723	52.02046723	41.61637379	0.48	0.52	0.14	0.40	0.20	0.22	0.40	0.30	0.36	0.16	0.40	0.14
103	2.67	41.55	0.84	1.79	1.85	0.697966104	35.74918174	25.80661075	0	0	2.406779669	2.406779669	0	0.55	0.50	0.15	0.43	0.24	0.17	0.49	0.40	0.26	0.15	0.49	0.15
104	1.52	35.46	11.21	3.58	1.96	1.607355243	118.6933681	21.2175819	19.83191064	31.01913628	14.0996074	14.0996074	8.459764439	0.58	0.49	0.63	0.40	0.63	0.32	0.17	0.11	0.39	0.26	0.26	0.95
105	1.85	48.72	13.78	13.20	1.64	1.518885692	39.44792774	17.44673425	27.53073007	0	0	0	6.157644695	0.51	0.49	0.85	0.27	0.20	0.44	0.16	0.32	0.22	0.13	0.23	0.98
106	8.92	6.06	30.02	6.05	1.86	1.981808751	848.5118483	0	824.3931711	49.54521876	0	0	0	0.47	0.53	0.13	0.25	0.16	0.45	0.62	0.25	0.37	0.84	0.25	0.13
107	0.00	32.74	0.00	1.18	0.64	0.091640433	58.74107225	34.62162036	0	9.164043299	12.2187244	12.2187244	0	0.47	0.53	0.11	0.33	0.19	0.24	0.13	0.16	0.46	0.56	0.21	0.11
108	1.65	12.75	13.94	11.81	1.49	4.157783459	626.6320406	311.7694163	0	62.75899561	7.844874451	7.844874451	0	0.54	0.46	0.13	0.46	0.28	0.13	0.28	0.31	0.33	0.17	0.42	0.15
109	6.48	14.81	6.72	3.61	1.83	4.117504359	521.9492763	0	0	27.00002858	0	0	0	0.48	0.52	0.18	0.34	0.29	0.24	0.38	0.28	0.46	0.77	0.62	0.12
110	1.95	17.98	2.04	6.90	1.65	1.446042869	157.0653944	101.9927329	75.75698175	0	5.561703342	5.561703342	16.68511003	0.48	0.52	0.14	0.26	0.32	0.21	0.76	0.35	0.27	0.15	0.67	0.17
111	3.86	10.36	0.89	0.00	1.53	2.315531122	60.34893934	0	0	0	9.648046343	9.648046343	38.59218537	0.53	0.48	0.75	0.13	0.15	0.43	0.23	0.13	0.35	0.13	0.30	0.10
112	0.00	5.76	8.91	0.31	0.00	0	58.68361684	0	0	17.34739596	0	0	0	0.46	0.54	0.13	0.46	0.25	0.12	0.40	0.17	0.58	0.40	0.80	0.13
113	9.02	5.32	7.77	0.00	1.04	0.751368651	0	0	0	0	0	0	0	0.47	0.54	0.11	0.48	0.33	0.14	0.12	0.23	0.56	0.48	0.36	0.13
114	5.45	10.09	5.22	0.00	1.28	0.991216053	373.8049781	119.5761626	0	29.73648158	9.912160528	9.912160528	0	0.47	0.53	0.20	0.36	0.16	0.33	0.36	0.20	0.25	0.27	0.20	0.16
115	6.33	7.74	6.60	0.00	1.27	1.162637049	921.6359873	0	0	38.7545683	0	0	0	0.51	0.49	0.48	0.24	0.37	0.22	0.12	0.61	0.65	0.48	0.25	0.48
116	7.91	7.08	16.45	0.00	1.14	2.117952182	37.89971685	0	0	0	0	0	0	0.44	0.56	0.15	0.19	0.26	0.30	0.11	0.22	0.30	0.19	0.15	0.15
117	2.12	23.11	13.48	8.23	1.62	3.764148553	224.6321497	66.07977856	0	38.93946779	0	0	0	0.48	0.52	0.33	0.33	0.15	0.30	0.18	0.33	0.30	0.15	0.18	0.33
118	5.13	12.29	15.61	5.23	1.63	4.392909905	274.0564106	0	0	0	8.135018343	8.135018343	0	0.46	0.54	0.14	0.58	0.17	0.17	0.15	0.17	0.46	0.14	0.62	0.17
119	2.89	25.98	7.51	4.65	1.88	2.694779986	117.7336214	29.79195645	0	0	7.699371389	7.699371389	0	0.44	0.56	0.23	0.65	0.23	0.23	0.28	0.29	0.28	0.29	0.28	0.23
120	5.58	11.82	15.22	10.99	1.83	4.061167877	102.6495062	347.2298615	0	0	8.460766411	8.460766411	0	0.47	0.53	0.17	0.26	0.38	0.17	0.33	0.29	0.32	0.15	0.67	0.18
121	4.38	21.02	20.64	3.97	1.68	2.66368014	115.0171059	63.10545509	0	14.26971503	0	0	0	0.48	0.52	0.98	0.29	0.17	0.28	0.15	0.16	0.39	0.43	0.25	0.15
122	3.76	26.08	0.00	39.65	1.78	0.728431267	34.46968597	0	0	0	0	0	0	0.47	0.54	0.11	0.48	0.33	0.14	0.12	0.23	0.56	0.48	0.36	0.13
123	3.85	47.78	6.67	5.22	1.79	1.402201291	24.3678709	0	0	0	10.46418874	10.46418874	0	0.49	0.55	0.30	0.44	0.22	0.49	0.39	0.20	0.13	0.44	0.42	0.30
124	3.60	14.19	8.36	1.51	1.63	3.877111981	413.9391054	7.682453492	0	42.29576706	0	0	0	0.46	0.55	0.16	0.31	0.16	0.27	0.98	0.27	0.33	0.12	0.98	0.18
125	0.00	3.89	0.00	60.89	1.67	2.828548431	1507.916309	0	0	0	0	0	0	0.46	0.54	0.29	0.20	0.01	0.46	0.31	0.26	0.20	0.01	0.51	0.29
126	4.43	20.30	11.94	4.24	1.76	3.398782668	182.3462441	36.01249928	137.8658891	14.77731595	4.925771983	4.925771983	29.5546319	0.44	0.56	0.51	0.33	0.13	0.27	0.22	0.22	0.33	0.13	0.29	0.51
127	0.00	5.92	0.00	0.00	1.04	0.675119922	0	0	0	0	0	0	0	0.54	0.46	0.42	0.28	0.25	0.46	0.42	0.54	0.42	0.17	0.83	0.17
128	9.87	15.50	1.21	16.10	1.50	4.323280325	747.0921535	0	0	116.1478296	0	0	0	0.49	0.51	0.77	0.53	0.16	0.19	0.71	0.22	0.44	0.15	0.77	0.19
129	1.97	12.19	3.19	0.00	1.30	6.561490974	480.3694825	0	0	49.2111823	8.201863717	8.201863717	0	0.54	0.46	0.83	0.54	0.17	0.83	0.13	0.29	0.33	0.28	0.83	0.83
130	0.00	6.23	0.49	0.00	0.00	0	212.3194673	0	0	0	0	0	0	0.49	0.51	0.17	0.39	0.19	0.10	0.16	0.33	0.34	0.29	0.13	0.17
131	1.69	20.10	0.00	0.00	1.52	0.447708747	180.7563606	0	225.1239292	14.9236249	0	0	0	0.53	0.48	0.15	0.18	0.29	0.38	0.01	0.29	0.41	0.12	0.01	0.18
132	0.00	3.08	5.38	0.00	0.00	0.32470399	0	0	0	0	0	0	0	0.49	0.51	0.17	0.39	0.19	0.10	0.16	0.33	0.34	0.29	0.13	0.17
133	6.29	10.97	15.35	0.57	1.27	2.916789122	381.9640778	103.4852043	0	0	0	0	0	0.46	0.54	0.42	0.52	0.18	0.20	0.56	0.44	0.32	0.13	0.74	0.42
134	2.69	24.88	1.55	21.04	1.56	0.32158606	143.3848927	0	34.82445527	0	0	0	0	0.49	0.51	0.17	0.39	0.19	0.10	0.16	0.33	0.34	0.29	0.13	0.17
135	4.34	11.52	0.00	17.79	1.45	1.736192194	349.028597	0	0	0	8.680960969	8.680960969	0	0.50	0.50	0.13	0.33	0.27	0.22	0.49	0.22	0.43	0.13	0.37	0.18
136	2.72	9.93	5.70	11.74	1.12	1.612072786	199.0548568	0	353.36831	0	0	0	0	0.48	0.52	0.28	0.12	0.40	0.40	0.16	0.80	0.32	0.24	0.80	0.28
137	5.15	16.31	0.00	1.12	1.38	2.084223491	260.9778222	0	0	18.39020728	0	0	0	0.43	0.57	0.99	0.58	0.13	0.88	0.99	0.20	0.54	0.33	0.99	0.13
138	4.05	15.55	1.31	47.27	1.41	2.443739749	320.8415891	60.82559785	0	19.29268223	0	0	19.29268223	0.43	0.57	0.16	0.37	0.14	0.31	0.20	0.29	0.33	0.16	0.39	0.18
139	2.85	4.92	13.78	0.00	0.80	1.42368681	749.070558	0	750.5559401	0	0	0	0	0.56	0.44	0.59	0.48	0.18	0.12	0.18	0.29	0.38	0.15	0.12	0.59
140	1.84	23.87	6.93	0.83	1.00	0.29329038	92.33008119	0	0	12.56958773	0	0	0	0.56	0.44	0.59	0.48	0.18	0.12	0.18	0.29	0.38	0.15	0.12	0.59
141	1.74	17.85	21.78	22.54	1.72	1.064689304	408.9526134	0	225.984993	78.45079085	0	0	11.20725584	0.56	0.44	0.59	0.48	0.18	0.12	0.18	0.29	0.38	0.15	0.12	0.59
142	0.60	36.82	0.00	76.24	1.25	0.380239827	132.3022659	1.333268307	0	38.02398271	29.87598642	29.87598642	0	0.46	0.54	0.29	0.20	0.01	0.46	0.31	0.26	0.20	0.01	0.51	0.29
143	1.74	12.06	0.39	7.32	1.24	1.327220472	261.979535	0	0	0	0	0	0	0.57	0.43	0.95	0.52	0.14	0.14	0.95	0.24	0.33	0.14	0.19	0.95
144	0.00	25.08	71.63	1.80	1.45	1.156470314	153.4480097	90.24888432	0	23.92697201	0	0	11.96348601	0.46	0.55	0.99	0.27	0.29	0.19	0.24	0.77	0.43	0.26	0.13	0.99
145	4.67	7.49	51.48	0.00	0.87	0.801074722	592.7895232	0	0	40.0537361	0	0	0	0.50	0.50	0.13	0.50	0.94	0.13	0.16	0.16	0.46	0.16	0.16	0.13
146	1.78	18.56	0.00	21.65	1.37	1.724401273	279.1108499	0	77.7419365	21.55501591	21.55501591	21.55501591	37.72127784	0.45	0.55	0.97	0.39	0.35	0.97	0.65	0.19	0.55	0.13	0.32	0.97
147	7.56	10.19	1.46	2.45	1.73	4.418056927	892.1762712	0	0	39.27161713	0	0	78.54323426	0.49	0.56	0.16	0.14	0.26	0.26	0.18	0.28	0.25	0.12	0.28	0.23
148	0.00	0.76	37.42	26.69	0.56	10.59120186	0	0	0	0	0	0	0	0.45	0.55	0.97	0.44	0.15	0.11	0.30	0.13	0.39	0.18	0.30	0.01
149	0.00	15.39	1.56	0.34	0.00	0.19494019	164.382794	0	216.4336125	0	0	0	0	0.53	0.48	0.15	0.18	0.29	0.38	0.01	0.29	0.41	0.12	0.01	0.18
150	0.00	7.49	0.00	94.04	0.56	0.533836101	547.0026512	481.8091615	0	0	0	0	0	0.49	0.56	0.16	0.14	0.26	0.26	0.18	0.28	0.25	0.12	0.28	0.23
151	2.37	17.31	1.29	0.00	1.49	3.119113022	0	35.69515673	0	0	5.776135225	5.776135225	0	0.50	0.50	0.20	0.30	0.17	0.33	0.01	0.01	0.13	0.67	0.01	0.20
152	3.50	71.15	1.56	17.24	1.91	1.236776681	34.48845114	10.52017501	0	5.621712184	1.405428046	1.405428046	0	0.48	0.52	0.16	0.22	0.36	0.19	0.76	0.27	0.31	0.18	0.53	0.19
153	5.80	6.73	5.65	0.00	1.44	3.8637199	873.3494526	0	0	0	0	0	0	0.51	0.49	0.77	0.28	0.28	0.51	0.38	0.38	0.13	0.24	0.24	0.13
154	2.27	55.05	2.31	73.72	1.42	0.563116922	50.01810771	1.482516092	14.15995935	12.71554341	9.082531006	9.082531006	12.71554341	0.52	0.48	0.14	0.29	0.18	0.16	0.34	0.90	0.16	0.43	0.24	0.14
155	0.84	39.14	3.33	4.39	1.81	0.434297798	110.9486206	12.38739879	36.70150253	28.10162219	0	0	0	0.46	0.55	0.99	0.27	0.29	0.19	0.24	0.77	0.43	0.26	0.13	0.99
156	0.36	11.02	5.26	64.24	1.54	2.268108463	585.9248576	6.603224277	0	36.28973541	9.072433852	9.072433852	0	0.52	0.48	0.17	0.52	0.28	0.34	0.01	0.14	0.55	0.14	0.01	0.17
157	2.33	38.57	3.45	1.27	1.87	1.063121298	53.37137145	0	0	7.778936325	2.592978775	2.592978775	33.70872408	0.50	0.50	0.33	0.33	0.26	0.23	0.14	0.33	0.29	0.23	0.10	0.44
158	0.00	13.01	6.37	12.97	1.40	1.152910307	117.738989	0	0	0	0	0	0	0.49	0.51	0.17	0.27	0.31	0.17	0.88	0.35	0.31	0.83	0.83	0.19
159	0.00	8.59	0.00	0.44	0.00	0	12.94634035	0	0	0	0	0	0	0.53	0.48	0.15	0.18	0.29	0.38	0.01	0.29	0.41	0.12	0.01	0.18
160	1.05	45.72	48.18	1.09	0.97	0.174976569	42.86558377	0	23.21597799	0	0	0	0	0.46	0.54	0.15	0.29	0.28	0.25	0.42	0.35	0.25	0.63	0.15	0.19
161	0.43	53.97	9.91	29.35	1.34	0.389075753	55.31762078	5.828620136	0	12.96919176	0	0	0	0.56	0.44	0.59	0.48	0.18	0.12	0.18	0.29	0.38	0.15	0.12	0.59
162	0.71	55.31	4.48	3.84	1.59	1.807913612	47.9968012	0	0	5.423740835	0	0	0	0.52	0.48	0.01	0.12	0.12	0.56	0.20	0.01	0.80	0.80	0.12	0.01
163	7.60	8.95	0.07	11.07	1.61	2.122536025	143.2357655	0	0	0	0	0	0	0.49	0.51	0.12	0.25	0.12	0.48	0.35	0.29	0.82	0.82	0.45	0.12
164	0.97	4.11	0.00	0.00	1.08	1.703638541	1803.555451	0	0	0	0	0	0	0.50	0.50	0.10	0.43	0.35	0.05	0.07	0.21	0.43	0.12	0.06	0.18
165	3.40	26.77	5.53	0.75	1.69	3.437323548	242.0767416	33.41542668	0	22.41732749	0	0	0	0.46	0.55	0.55	0.46	0.15	0.22	0.12	0.95	0.45	0.32	0.82	0.55
166	3.47	48.07	15.25	10.98	1.96	1.830844419	86.73396328	6.123142177	0	20.80505021	0	0	12.48303013	0.44	0.56	0.15	0.20	0.27	0.22	0.17	0.19	0.33	0.14	0.18	0.16
167	0.00	38.75	11.63	0.16	0.00	0.025805873	32.74682151	0	13.71528706	0	0	0	0	0.55	0.50	0.15	0.43	0.24	0.17	0.49	0.40	0.26	0.15	0.49	0.15
168	4.84	12.81	0.00	0.00	1.13	1.795389767	325.9940457	0	0	23.41812739	0	0	0	0.45	0.55	0.97	0.44	0.15	0.11	0.30	0.13	0.39	0.18	0.30	0.01
169	0.00	15.11	6.37	1.84	1.23	0.79396702	303.7879451	0	221.1966341	0	79.39670197	79.39670197	0	0.49	0.51	0.17	0.27	0.31	0.17	0.88	0.35	0.31	0.83	0.83	0.19
170	4.86	12.55	7.00	2.09	1.62	1.194904307	417.3977743	0	0	0	7.966028716	7.966028716	0	0.46	0.55	0.15	0.38	0.31	0.49	0.11	0.26	0.38	0.66	0.11	0.18
171	1.28	58.52	9.17	42.42	1.56	1.742959616	7.069575421	0	0	0	0	0	3.417567874	0.49	0.51	0.79	0.22	0.25	0.12	0.33	0.20	0.13	0.34	0.25	0.79
172	0.00	8.68	0.00	1.23	0.64	0.34570828	112.9974401	0	0	0	0	0	0	0.48	0.52	0.16	0.25	0.36	0.10	0.13	0.21	0.43	0.12	0.06	0.18
173	0.00	99.05	3.95	0.72	1.27	0.131248211	10.72353552	0	10.01234558	3.028804872	0	0	0	0.53	0.48	0.15	0.18	0.29	0.38	0.01	0.29	0.41	0.12	0.01	0.18
174	112.38	21.09	1.97	1.45	1.06	0.426758777	95.8446042	0	0	28.45058512	0	0	0	0.52	0.48	0.28	0.48	0.24	0.01	0.01	0.01	0.48	0.24	0.01	0.28
175	0.00	18.34	8.32	1.15	1.33	0.763398533	209.5565595	0	0	16.35854	0	0	0	0.48	0.52	0.16	0.25	0.36	0.10	0.13	0.21	0.43	0.12	0.06	0.18
176	0.81	33.40	0.45	2.54	1.33	0.299362338	30.21924123	0	0	0	0	0	5.987246765	0.48	0.52	0.12	0.28	0.16	0.20	0.24	0.32	0.20	0.20	0.16	0.12
177	0.97	24.87	0.25	34.40	1.29	1.246731234	210.3573571	35.24861474	37.98915622	28.1519956	0	0	16.08685463	0.50	0.50	0.42	0.28	0.58	0.13	0.42	0.50	0.38	0.01	0.42	0.83
178	0.00	148.79	3.47	0.04	0.00	0.006720716	7.888494765	0	1.413736133	5.376572521	0	0	0	0.55	0.50	0.15	0.43	0.24	0.17	0.49	0.40	0.26	0.15	0.49	0.15
179	0.00	1.69	0.00	0.00	0.00	0.592462243	4060.316912	0	0	0	0	0	0	0.46	0.54	0.22	0.36	0.37	0.12	0.65	0.34	0.29	0.18	0.26	0.25
180	0.00	2.85	9.88	0.00	0.00	0.351374175	1877.001811	0	0	0	0	0	0	0.46	0.54	0.22	0.36	0.37	0.12	0.65	0.34	0.29	0.18	0.26	0.25
181	0.00	16.30	5.21	4.43	0.00	0.06133122	83.91822517	0	0	0	0	0	0	0.52	0.48	0.18	0.21	0.33	0.12	0.18	0.18	0.39	0.33	0.18	0.21
182	0.00	20.94	7.76	18.82	1.69	1.241865936	122.777438	0	0	0	0	0	0	0.52	0.48	0.18	0.21	0.33	0.12	0.18	0.18	0.39	0.33	0.18	0.21
183	11.93	13.33	0.01	0.00	1.42	3.826620752	309.2708546	0	0	0	0	0	0	0.46	0.54	0.22	0.36	0.37	0.12	0.65	0.34	0.29	0.18	0.26	0.25
184	1.25	23.11	8.74	0.00	1.46	1.08159106	182.5707934	0	0	8.652728483	0	0	0	0.52	0.48	0.18	0.21	0.33	0.12	0.18	0.18	0.39	0.33	0.18	0.21
185	0.65	126.63	1.20	4.75	1.43	0.110559071	18.43002307	0	0	5.527953529	0	0	0	0.49	0.52	0.14	0.32	0.23	0.26	1.00	0.52	0.69	0.01	0.16	0.14
186	0.00	70.37	15.13	2.79	0.74	0.11368191	3.170524871	0	0	0	0	0	0	0.49	0.51	0.79	0.22	0.25	0.12	0.33	0.20	0.13	0.34	0.25	0.79
187	0.00	45.04	9.56	4.89	0.80	0.155420664	26.86566622	0	0	6.660885605	0	0	0	0.49	0.52	0.14	0.32	0.23	0.26	1.00	0.52	0.69	0.01	0.16	0.14
188	1.68	147.94	1.59	36.66	1.84	0.953059794	20.01638819	1.078282666	2.907495399	7.435218247	1.351857863	1.351857863	2.703715726	0.49	0.51	0.17	0.27	0.31	0.17	0.88	0.35	0.31	0.83	0.83	0.19
189	1.54	37.58	3.92	2.24	1.37	0.372540245	0	0	0	0	0	0	0	0.53	0.47	0.26	0.16	0.36	0.13	0.13	0.26	0.31	0.52	0.13	0.26
190	0.00	62.99	0.68	4.06	1.24	0.317500359	19.68379414	0	0	4.762505387	0	0	0	0.53	0.47	0.26	0.16	0.36	0.13	0.13	0.26	0.31	0.52	0.13	0.26
														0.489	0.517	0.334	0.326	0.272	0.276	0.318	0.295	0.369	0.298	0.313	0.294
														0.714	0.645	1.000	0.943	0.968	1.000	1.000	0.946	1.000	0.938	0.989	1.000
														0.355	0.286	0.010	0.010	0.010	0.010	0.010	0.010	0.010	0.010	0.010	0.010
														0.041	0.043	0.291	0.145	0.161	0.186	0.266	0.160	0.136	0.224	0.255	0.261
